# Supplementary material for: Detection of type 2 diabetes related modules and genes based on epigenetic networks
Source: BMC Syst Biol. 2014 Jan 24;8(Suppl 1):S5. doi: 10.1186/1752-0509-8-S1-S5 (PMC4080446; doi:10.1186/1752-0509-8-S1-S5)
Supplement: Additional file 1 — The list of interplay modules of DNA methylation and chromatin modifications. This file describes the interplay modules of DNA methylation and chromatin modifications in T2D with the statistic significance identified by the cumulative hypergeometric test. The first column is the modules ID in TCSN, and the second column is the gene number of the corresponding module in TCSN. The third column is the module ID in TMSN and the corresponding number of genes is shown in the forth column. The fifth column represent the overlap the DNA methylation module and the chromatin modification module. And the last column is the Bonferroni p values for the cumulative hypergeometric test. [file 1752-0509-8-S1-S5-S1.xls]

## Sheet: Sheet1
InterplayModuleID	TCSNModuleID	TCSNModuleNum	TMSNModuleID	TMSNModuleNum	Overlap	Bonferroni P
InterplayModule1	module1	144	module1	104	44	1.13e-10
InterplayModule2	module1	144	module2	35	16	7.74e-05
InterplayModule3	module1	144	module3	31	16	7.62e-06
InterplayModule4	module1	144	module6	16	8	0.00855
InterplayModule5	module1	144	module7	16	8	0.00855
InterplayModule6	module1	144	module14	15	7	0.0355
InterplayModule7	module1	144	module15	8	5	0.0156
InterplayModule8	module1	144	module35	3	3	0
InterplayModule9	module2	69	module1	104	24	1.4e-07
InterplayModule10	module2	69	module2	35	8	0.0305
InterplayModule11	module3	59	module3	31	8	0.00298
InterplayModule12	module3	59	module7	16	5	0.0145
InterplayModule13	module4	29	module4	20	12	5.54e-11
InterplayModule14	module4	29	module12	11	6	2.14e-07
InterplayModule15	module4	29	module23	6	3	0.000732
InterplayModule16	module5	22	module10	11	4	0.00012
InterplayModule17	module5	22	module21	5	3	7.71e-05
InterplayModule18	module6	24	module9	12	6	1.14e-07
InterplayModule19	module6	24	module10	11	3	0.0067
InterplayModule20	module7	13	module4	20	3	0.0066
InterplayModule21	module8	10	module8	30	3	0.0108
InterplayModule22	module10	8	module10	11	3	4.83e-05
InterplayModule23	module11	7	module26	4	3	7.49e-08
InterplayModule24	module12	6	module22	5	4	6.78e-11
