# Supplementary material for: Detection of type 2 diabetes related modules and genes based on epigenetic networks
Source: BMC Syst Biol. 2014 Jan 24;8(Suppl 1):S5. doi: 10.1186/1752-0509-8-S1-S5 (PMC4080446; doi:10.1186/1752-0509-8-S1-S5)
Supplement: Additional file 2 — The PubMed validation for the interplay module genes. This file lists the PubMed literature for the relationship of the genes included in the interplay modules and the T2D or insulin. The first and the second columns are the Entrez IDs and the official symbols for the interplay module genes, respectively. And the last column is the PubMed IDs for the literature that validated the relation of the genes and T2D. [file 1752-0509-8-S1-S5-S2.xls]

## Sheet: Sheet1
EntrzID	Symbol	PubMedID
10554	AGPAT1	PMID: 22359512 [PubMed - indexed for MEDLINE]
10554	AGPAT1	PMID: 21873652 [PubMed - indexed for MEDLINE]
10554	AGPAT1	PMID: 12765973 [PubMed - indexed for MEDLINE]
11021	RAB35	PMID: 22762500 [PubMed - indexed for MEDLINE]
116985	ARAP1	PMID: 21873549 [PubMed - indexed for MEDLINE]
116985	ARAP1	PMID: 21267535 [PubMed - indexed for MEDLINE]
1642	DDB1	PMID: 23272222 [PubMed - indexed for MEDLINE]
1642	DDB1	PMID: 19273594 [PubMed - indexed for MEDLINE]
1915	EEF1A1	PMID: 23848590 [PubMed - in process]
2017	CTTN	PMID: 20579220 [PubMed - indexed for MEDLINE]
2108	ETFA	PMID: 18448419 [PubMed - indexed for MEDLINE]
2222	FDFT1	PMID: 23275357 [PubMed - in process]
2222	FDFT1	PMID: 15530650 [PubMed - indexed for MEDLINE]
22974	TPX2	PMID: 22884985 [PubMed - in process]
2305	FOXM1	PMID: 21965739 [PubMed - indexed for MEDLINE]
2305	FOXM1	PMID: 20660304 [PubMed - indexed for MEDLINE]
2305	FOXM1	PMID: 20111592 [PubMed - indexed for MEDLINE]
23064	SETX	PMID: 18701194 [PubMed - indexed for MEDLINE]
23499	MACF1	PMID: 23160641 [PubMed - indexed for MEDLINE]
2597	GAPDH	PMID: 24080228 [PubMed - as supplied by publisher]
2597	GAPDH	PMID: 23823123 [PubMed - as supplied by publisher]
2597	GAPDH	PMID: 23656567 [PubMed - in process]
2597	GAPDH	PMID: 23549425 [PubMed - as supplied by publisher]
2597	GAPDH	PMID: 23203068 [PubMed]
2597	GAPDH	PMID: 23060553 [PubMed - indexed for MEDLINE]
2597	GAPDH	PMID: 22733000 [PubMed - indexed for MEDLINE]
2597	GAPDH	PMID: 22382775 [PubMed - indexed for MEDLINE]
2597	GAPDH	PMID: 22179449 [PubMed - indexed for MEDLINE]
2597	GAPDH	PMID: 21969058 [PubMed - indexed for MEDLINE]
2597	GAPDH	PMID: 21443795 [PubMed - indexed for MEDLINE]
2597	GAPDH	PMID: 20978128 [PubMed - indexed for MEDLINE]
2597	GAPDH	PMID: 20964553 [PubMed - indexed for MEDLINE]
2597	GAPDH	PMID: 20814553 [PubMed]
2597	GAPDH	PMID: 20488185 [PubMed - indexed for MEDLINE]
2597	GAPDH	PMID: 20473381 [PubMed]
2597	GAPDH	PMID: 20423326 [PubMed - indexed for MEDLINE]
2597	GAPDH	PMID: 20408053 [PubMed - indexed for MEDLINE]
2597	GAPDH	PMID: 19997558 [PubMed - indexed for MEDLINE]
2597	GAPDH	PMID: 19741411 [PubMed - indexed for MEDLINE]
2597	GAPDH	PMID: 19629432 [PubMed - indexed for MEDLINE]
2597	GAPDH	PMID: 19500630 [PubMed - indexed for MEDLINE]
2597	GAPDH	PMID: 19140804 [PubMed - indexed for MEDLINE]
2597	GAPDH	PMID: 18829350 [PubMed - indexed for MEDLINE]
2597	GAPDH	PMID: 18505416 [PubMed - indexed for MEDLINE]
2597	GAPDH	PMID: 18418889 [PubMed - indexed for MEDLINE]
2597	GAPDH	PMID: 18393672 [PubMed - indexed for MEDLINE]
2597	GAPDH	PMID: 18393172 [PubMed - indexed for MEDLINE]
2597	GAPDH	PMID: 18272661 [PubMed - indexed for MEDLINE]
2597	GAPDH	PMID: 19652758 [PubMed]
2597	GAPDH	PMID: 17595071 [PubMed - indexed for MEDLINE]
2597	GAPDH	PMID: 17266189 [PubMed - indexed for MEDLINE]
2597	GAPDH	PMID: 17187661 [PubMed - indexed for MEDLINE]
2597	GAPDH	PMID: 17184177 [PubMed - indexed for MEDLINE]
2597	GAPDH	PMID: 17143544 [PubMed - indexed for MEDLINE]
2597	GAPDH	PMID: 17125610 [PubMed - indexed for MEDLINE]
2597	GAPDH	PMID: 17115034 [PubMed - indexed for MEDLINE]
2597	GAPDH	PMID: 16944207 [PubMed - indexed for MEDLINE]
2597	GAPDH	PMID: 16912396 [PubMed - indexed for MEDLINE]
2597	GAPDH	PMID: 16910158 [PubMed - indexed for MEDLINE]
2597	GAPDH	PMID: 16741057 [PubMed - indexed for MEDLINE]
2597	GAPDH	PMID: 22062306 [PubMed]
2597	GAPDH	PMID: 16619259 [PubMed - indexed for MEDLINE]
2597	GAPDH	PMID: 16455618 [PubMed - indexed for MEDLINE]
2597	GAPDH	PMID: 16328103 [PubMed - indexed for MEDLINE]
2597	GAPDH	PMID: 16282221 [PubMed - indexed for MEDLINE]
2597	GAPDH	PMID: 16261763 [PubMed - indexed for MEDLINE]
2597	GAPDH	PMID: 16128592 [PubMed - indexed for MEDLINE]
2597	GAPDH	PMID: 15855311 [PubMed - indexed for MEDLINE]
2597	GAPDH	PMID: 15809322 [PubMed - indexed for MEDLINE]
2597	GAPDH	PMID: 15653081 [PubMed - indexed for MEDLINE]
2597	GAPDH	PMID: 15639679 [PubMed - indexed for MEDLINE]
2597	GAPDH	PMID: 15127139 [PubMed - indexed for MEDLINE]
2597	GAPDH	PMID: 15098919 [PubMed - indexed for MEDLINE]
2597	GAPDH	PMID: 15005780 [PubMed - indexed for MEDLINE]
2597	GAPDH	PMID: 14729054 [PubMed - indexed for MEDLINE]
2597	GAPDH	PMID: 14672171 [PubMed - indexed for MEDLINE]
2597	GAPDH	PMID: 14646494 [PubMed]
2597	GAPDH	PMID: 14636302 [PubMed - indexed for MEDLINE]
2597	GAPDH	PMID: 14592424 [PubMed - indexed for MEDLINE]
2597	GAPDH	PMID: 12876417 [PubMed - indexed for MEDLINE]
2597	GAPDH	PMID: 12842822 [PubMed - indexed for MEDLINE]
2597	GAPDH	PMID: 12800090 [PubMed - indexed for MEDLINE]
2597	GAPDH	PMID: 12628521 [PubMed - indexed for MEDLINE]
2597	GAPDH	PMID: 12582014 [PubMed - indexed for MEDLINE]
2597	GAPDH	PMID: 12527413 [PubMed - indexed for MEDLINE]
2597	GAPDH	PMID: 12480546 [PubMed - indexed for MEDLINE]
2597	GAPDH	PMID: 12088287 [PubMed - indexed for MEDLINE]
2597	GAPDH	PMID: 11997668 [PubMed - indexed for MEDLINE]
2597	GAPDH	PMID: 11934523 [PubMed - indexed for MEDLINE]
2597	GAPDH	PMID: 11700024 [PubMed - indexed for MEDLINE]
2597	GAPDH	PMID: 11692164 [PubMed - indexed for MEDLINE]
2597	GAPDH	PMID: 11260396 [PubMed - indexed for MEDLINE]
2597	GAPDH	PMID: 11162462 [PubMed - indexed for MEDLINE]
2597	GAPDH	PMID: 10965925 [PubMed - indexed for MEDLINE]
2597	GAPDH	PMID: 10631100 [PubMed - indexed for MEDLINE]
2597	GAPDH	PMID: 10544188 [PubMed - indexed for MEDLINE]
2597	GAPDH	PMID: 10521601 [PubMed - indexed for MEDLINE]
2597	GAPDH	PMID: 10427161 [PubMed - indexed for MEDLINE]
2597	GAPDH	PMID: 10391895 [PubMed - indexed for MEDLINE]
2597	GAPDH	PMID: 10371394 [PubMed - indexed for MEDLINE]
2597	GAPDH	PMID: 10210639 [PubMed - indexed for MEDLINE]
2597	GAPDH	PMID: 9884156 [PubMed - indexed for MEDLINE]
2597	GAPDH	PMID: 9867073 [PubMed - indexed for MEDLINE]
2597	GAPDH	PMID: 9817602 [PubMed - indexed for MEDLINE]
2597	GAPDH	PMID: 9804907 [PubMed - indexed for MEDLINE]
2597	GAPDH	PMID: 9733590 [PubMed - indexed for MEDLINE]
2597	GAPDH	PMID: 9207240 [PubMed - indexed for MEDLINE]
2597	GAPDH	PMID: 9006960 [PubMed - indexed for MEDLINE]
2597	GAPDH	PMID: 7752577 [PubMed - indexed for MEDLINE]
2597	GAPDH	PMID: 7836367 [PubMed - indexed for MEDLINE]
2597	GAPDH	PMID: 7968588 [PubMed - indexed for MEDLINE]
2597	GAPDH	PMID: 7931002 [PubMed - indexed for MEDLINE]
2597	GAPDH	PMID: 1301380 [PubMed - indexed for MEDLINE]
2597	GAPDH	PMID: 1625685 [PubMed - indexed for MEDLINE]
2597	GAPDH	PMID: 1618927 [PubMed - indexed for MEDLINE]
2597	GAPDH	PMID: 1386708 [PubMed - indexed for MEDLINE]
2597	GAPDH	PMID: 1645683 [PubMed - indexed for MEDLINE]
2597	GAPDH	PMID: 2173551 [PubMed - indexed for MEDLINE]
2597	GAPDH	PMID: 3170585 [PubMed - indexed for MEDLINE]
2597	GAPDH	PMID: 2839830 [PubMed - indexed for MEDLINE]
2597	GAPDH	PMID: 2413017 [PubMed - indexed for MEDLINE]
2597	GAPDH	PMID: 738860 [PubMed - indexed for MEDLINE]
26227	PHGDH	PMID: 23378610 [PubMed - indexed for MEDLINE]
26227	PHGDH	PMID: 21437235 [PubMed - indexed for MEDLINE]
2778	GNAS	PMID: 24136929 [PubMed - as supplied by publisher]
2778	GNAS	PMID: 23869231 [PubMed - in process]
2778	GNAS	PMID: 21208600 [PubMed - indexed for MEDLINE]
2778	GNAS	PMID: 19465898 [PubMed - indexed for MEDLINE]
2778	GNAS	PMID: 17588669 [PubMed - indexed for MEDLINE]
2778	GNAS	PMID: 17062894 [PubMed - indexed for MEDLINE]
2778	GNAS	PMID: 15448479 [PubMed - indexed for MEDLINE]
2778	GNAS	PMID: 12036991 [PubMed - indexed for MEDLINE]
2956	MSH6	PMID: 10959092 [PubMed - indexed for MEDLINE]
30844	EHD4	PMID: 15247266 [PubMed - indexed for MEDLINE]
3309	HSPA5	PMID: 23492555 [PubMed - in process]
3309	HSPA5	PMID: 23475748 [PubMed - in process]
3309	HSPA5	PMID: 22545589 [PubMed - indexed for MEDLINE]
3309	HSPA5	PMID: 22148898 [PubMed - indexed for MEDLINE]
3309	HSPA5	PMID: 22128176 [PubMed - indexed for MEDLINE]
3309	HSPA5	PMID: 20839851 [PubMed - indexed for MEDLINE]
3309	HSPA5	PMID: 20165829 [PubMed - indexed for MEDLINE]
3309	HSPA5	PMID: 19864391 [PubMed - indexed for MEDLINE]
3309	HSPA5	PMID: 17906960 [PubMed - indexed for MEDLINE]
3309	HSPA5	PMID: 17268797 [PubMed - indexed for MEDLINE]
3312	HSPA8	PMID: 19864391 [PubMed - indexed for MEDLINE]
37	ACADVL	PMID: 22459829 [PubMed - indexed for MEDLINE]
37	ACADVL	PMID: 19923602 [PubMed - indexed for MEDLINE]
37	ACADVL	PMID: 19389960 [PubMed - indexed for MEDLINE]
37	ACADVL	PMID: 19389950 [PubMed - indexed for MEDLINE]
3836	KPNA1	PMID: 18719369 [PubMed - indexed for MEDLINE]
3842	TNPO1	PMID: 24059308 [PubMed - as supplied by publisher]
4627	MYH9	PMID: 23470845 [PubMed - indexed for MEDLINE]
4627	MYH9	PMID: 21849968 [PubMed - indexed for MEDLINE]
4627	MYH9	PMID: 21698141 [PubMed - indexed for MEDLINE]
4627	MYH9	PMID: 21454968 [PubMed - indexed for MEDLINE]
4627	MYH9	PMID: 21184743 [PubMed - indexed for MEDLINE]
4627	MYH9	PMID: 21074826 [PubMed - indexed for MEDLINE]
4627	MYH9	PMID: 23776349 [PubMed]
4627	MYH9	PMID: 19567477 [PubMed - indexed for MEDLINE]
4782	NFIC	PMID: 18809517 [PubMed - indexed for MEDLINE]
4881	NPR1	PMID: 23741625 [PubMed]
5058	PAK1	PMID: 23524941 [PubMed - indexed for MEDLINE]
5058	PAK1	PMID: 23514967 [PubMed - in process]
5058	PAK1	PMID: 23423567 [PubMed - indexed for MEDLINE]
5058	PAK1	PMID: 23246867 [PubMed - indexed for MEDLINE]
5058	PAK1	PMID: 22855581 [PubMed - indexed for MEDLINE]
5058	PAK1	PMID: 22669945 [PubMed - indexed for MEDLINE]
5058	PAK1	PMID: 23650610 [PubMed]
5058	PAK1	PMID: 21969371 [PubMed - indexed for MEDLINE]
5058	PAK1	PMID: 19819966 [PubMed - indexed for MEDLINE]
5058	PAK1	PMID: 18436523 [PubMed - indexed for MEDLINE]
5058	PAK1	PMID: 9312014 [PubMed - indexed for MEDLINE]
5058	PAK1	PMID: 9298982 [PubMed - indexed for MEDLINE]
506	ATP5B	PMID: 21795630 [PubMed - indexed for MEDLINE]
5165	PDK3	PMID: 22809973 [PubMed - indexed for MEDLINE]
5165	PDK3	PMID: 17310282 [PubMed - indexed for MEDLINE]
5165	PDK3	PMID: 16631612 [PubMed - indexed for MEDLINE]
5165	PDK3	PMID: 12476789 [PubMed - indexed for MEDLINE]
5165	PDK3	PMID: 11723055 [PubMed - indexed for MEDLINE]
5214	PFKP	PMID: 23838847 [PubMed - indexed for MEDLINE]
5214	PFKP	PMID: 20712903 [PubMed - indexed for MEDLINE]
5214	PFKP	PMID: 17658951 [PubMed - indexed for MEDLINE]
526	ATP6V1B2	PMID: 18448419 [PubMed - indexed for MEDLINE]
5411	PNN	PMID: 21606156 [PubMed - indexed for MEDLINE]
5411	PNN	PMID: 17534425 [PubMed - indexed for MEDLINE]
5428	POLG	PMID: 21787884 [PubMed - indexed for MEDLINE]
5518	PPP2R1A	PMID: 20431808 [PubMed]
5586	PKN2	PMID: 21084393 [PubMed - indexed for MEDLINE]
5586	PKN2	PMID: 19892838 [PubMed - indexed for MEDLINE]
5586	PKN2	PMID: 18443202 [PubMed - indexed for MEDLINE]
5586	PKN2	PMID: 18437351 [PubMed - indexed for MEDLINE]
5725	PTBP1	PMID: 24084692 [PubMed - in process]
5725	PTBP1	PMID: 23077502 [PubMed - indexed for MEDLINE]
5725	PTBP1	PMID: 21099291 [PubMed - indexed for MEDLINE]
6122	RPL3	PMID: 23806421 [PubMed - in process]
6188	RPS3	PMID: 15031669 [PubMed - indexed for MEDLINE]
637	BID	PMID: 24018835 [PubMed - as supplied by publisher]
637	BID	PMID: 23911196 [PubMed - as supplied by publisher]
637	BID	PMID: 23828160 [PubMed - in process]
637	BID	PMID: 23799930 [PubMed - as supplied by publisher]
637	BID	PMID: 23701262 [PubMed - in process]
637	BID	PMID: 23667315 [PubMed]
637	BID	PMID: 23645886 [PubMed - in process]
637	BID	PMID: 23630427 [PubMed]
637	BID	PMID: 23473527 [PubMed - in process]
637	BID	PMID: 23427000 [PubMed - indexed for MEDLINE]
637	BID	PMID: 23263772 [PubMed - in process]
637	BID	PMID: 23101951 [PubMed - indexed for MEDLINE]
637	BID	PMID: 23067027 [PubMed - in process]
637	BID	PMID: 22976217 [PubMed - indexed for MEDLINE]
637	BID	PMID: 22913891 [PubMed - indexed for MEDLINE]
637	BID	PMID: 22725703 [PubMed - indexed for MEDLINE]
637	BID	PMID: 22608780 [PubMed - indexed for MEDLINE]
637	BID	PMID: 22608106 [PubMed - indexed for MEDLINE]
637	BID	PMID: 22533526 [PubMed - indexed for MEDLINE]
637	BID	PMID: 22519390 [PubMed - indexed for MEDLINE]
637	BID	PMID: 22510305 [PubMed - indexed for MEDLINE]
637	BID	PMID: 22492586 [PubMed - indexed for MEDLINE]
637	BID	PMID: 22471248 [PubMed - indexed for MEDLINE]
637	BID	PMID: 22446132 [PubMed - indexed for MEDLINE]
637	BID	PMID: 22443463 [PubMed - indexed for MEDLINE]
637	BID	PMID: 22429273 [PubMed - indexed for MEDLINE]
637	BID	PMID: 22421927 [PubMed - indexed for MEDLINE]
637	BID	PMID: 22321776 [PubMed - indexed for MEDLINE]
637	BID	PMID: 22310596 [PubMed - indexed for MEDLINE]
637	BID	PMID: 22310593 [PubMed - indexed for MEDLINE]
637	BID	PMID: 22274553 [PubMed - indexed for MEDLINE]
637	BID	PMID: 22226086 [PubMed - indexed for MEDLINE]
637	BID	PMID: 23592934 [PubMed]
637	BID	PMID: 22085180 [PubMed - indexed for MEDLINE]
637	BID	PMID: 22067102 [PubMed]
637	BID	PMID: 22036246 [PubMed - indexed for MEDLINE]
637	BID	PMID: 22018679 [PubMed - indexed for MEDLINE]
637	BID	PMID: 21897890 [PubMed]
637	BID	PMID: 21892858 [PubMed - indexed for MEDLINE]
637	BID	PMID: 21892855 [PubMed - indexed for MEDLINE]
637	BID	PMID: 21871831 [PubMed - indexed for MEDLINE]
637	BID	PMID: 21818994 [PubMed - indexed for MEDLINE]
637	BID	PMID: 21811679 [PubMed]
637	BID	PMID: 21800009 [PubMed - indexed for MEDLINE]
637	BID	PMID: 21785179 [PubMed - indexed for MEDLINE]
637	BID	PMID: 21733056 [PubMed - indexed for MEDLINE]
637	BID	PMID: 21732798 [PubMed - indexed for MEDLINE]
637	BID	PMID: 21410975 [PubMed - indexed for MEDLINE]
637	BID	PMID: 21361858 [PubMed - indexed for MEDLINE]
637	BID	PMID: 21298745 [PubMed - indexed for MEDLINE]
637	BID	PMID: 21285388 [PubMed - indexed for MEDLINE]
637	BID	PMID: 21208359 [PubMed - indexed for MEDLINE]
637	BID	PMID: 21199269 [PubMed - indexed for MEDLINE]
637	BID	PMID: 21158486 [PubMed - indexed for MEDLINE]
637	BID	PMID: 21094464 [PubMed - indexed for MEDLINE]
637	BID	PMID: 21034377 [PubMed - indexed for MEDLINE]
637	BID	PMID: 20811299 [PubMed - indexed for MEDLINE]
637	BID	PMID: 20698809 [PubMed - indexed for MEDLINE]
637	BID	PMID: 20685497 [PubMed - indexed for MEDLINE]
637	BID	PMID: 20215461 [PubMed - indexed for MEDLINE]
637	BID	PMID: 20190189 [PubMed - indexed for MEDLINE]
637	BID	PMID: 20109208 [PubMed - indexed for MEDLINE]
637	BID	PMID: 21437086 [PubMed]
637	BID	PMID: 20017355 [PubMed - indexed for MEDLINE]
637	BID	PMID: 19920937 [PubMed]
637	BID	PMID: 19780866 [PubMed - indexed for MEDLINE]
637	BID	PMID: 19751116 [PubMed - indexed for MEDLINE]
637	BID	PMID: 19573122 [PubMed - indexed for MEDLINE]
637	BID	PMID: 19531054 [PubMed - indexed for MEDLINE]
637	BID	PMID: 19476470 [PubMed - indexed for MEDLINE]
637	BID	PMID: 19427051 [PubMed - indexed for MEDLINE]
637	BID	PMID: 19332537 [PubMed - indexed for MEDLINE]
637	BID	PMID: 19302898 [PubMed - indexed for MEDLINE]
637	BID	PMID: 19301232 [PubMed - indexed for MEDLINE]
637	BID	PMID: 19243286 [PubMed - indexed for MEDLINE]
637	BID	PMID: 19210140 [PubMed - indexed for MEDLINE]
637	BID	PMID: 19194050 [PubMed - indexed for MEDLINE]
637	BID	PMID: 18840374 [PubMed - indexed for MEDLINE]
637	BID	PMID: 18803990 [PubMed - indexed for MEDLINE]
637	BID	PMID: 18803987 [PubMed - indexed for MEDLINE]
637	BID	PMID: 18786299 [PubMed - indexed for MEDLINE]
637	BID	PMID: 18675854 [PubMed - indexed for MEDLINE]
637	BID	PMID: 18555933 [PubMed - indexed for MEDLINE]
637	BID	PMID: 18460557 [PubMed - indexed for MEDLINE]
637	BID	PMID: 18431498 [PubMed - indexed for MEDLINE]
637	BID	PMID: 18347184 [PubMed - indexed for MEDLINE]
637	BID	PMID: 18343263 [PubMed - indexed for MEDLINE]
637	BID	PMID: 18268073 [PubMed - indexed for MEDLINE]
637	BID	PMID: 18165218 [PubMed - indexed for MEDLINE]
637	BID	PMID: 18158078 [PubMed - indexed for MEDLINE]
637	BID	PMID: 18158076 [PubMed - indexed for MEDLINE]
637	BID	PMID: 18158075 [PubMed - indexed for MEDLINE]
637	BID	PMID: 18053320 [PubMed - indexed for MEDLINE]
637	BID	PMID: 17942819 [PubMed - indexed for MEDLINE]
637	BID	PMID: 17716324 [PubMed - indexed for MEDLINE]
637	BID	PMID: 17697903 [PubMed - indexed for MEDLINE]
637	BID	PMID: 17617283 [PubMed - indexed for MEDLINE]
637	BID	PMID: 17617279 [PubMed - indexed for MEDLINE]
637	BID	PMID: 17592079 [PubMed - indexed for MEDLINE]
637	BID	PMID: 17379054 [PubMed - indexed for MEDLINE]
637	BID	PMID: 17323791 [PubMed - indexed for MEDLINE]
637	BID	PMID: 17157113 [PubMed - indexed for MEDLINE]
637	BID	PMID: 17118998 [PubMed - indexed for MEDLINE]
637	BID	PMID: 17062305 [PubMed - indexed for MEDLINE]
637	BID	PMID: 17039422 [PubMed - indexed for MEDLINE]
637	BID	PMID: 16861088 [PubMed - indexed for MEDLINE]
637	BID	PMID: 16785615 [PubMed - indexed for MEDLINE]
637	BID	PMID: 16519038 [PubMed - indexed for MEDLINE]
637	BID	PMID: 16490580 [PubMed - indexed for MEDLINE]
637	BID	PMID: 16430342 [PubMed - indexed for MEDLINE]
637	BID	PMID: 16410460 [PubMed - indexed for MEDLINE]
637	BID	PMID: 16330295 [PubMed - indexed for MEDLINE]
637	BID	PMID: 16266355 [PubMed - indexed for MEDLINE]
637	BID	PMID: 15927394 [PubMed - indexed for MEDLINE]
637	BID	PMID: 15823767 [PubMed - indexed for MEDLINE]
637	BID	PMID: 15631774 [PubMed - indexed for MEDLINE]
637	BID	PMID: 15189750 [PubMed - indexed for MEDLINE]
637	BID	PMID: 15189744 [PubMed - indexed for MEDLINE]
637	BID	PMID: 15090634 [PubMed - indexed for MEDLINE]
637	BID	PMID: 15016207 [PubMed]
637	BID	PMID: 14749149 [PubMed - indexed for MEDLINE]
637	BID	PMID: 14693308 [PubMed - indexed for MEDLINE]
637	BID	PMID: 12867219 [PubMed - indexed for MEDLINE]
637	BID	PMID: 12814458 [PubMed - indexed for MEDLINE]
637	BID	PMID: 12765629 [PubMed - indexed for MEDLINE]
637	BID	PMID: 12749511 [PubMed - indexed for MEDLINE]
637	BID	PMID: 12695287 [PubMed - indexed for MEDLINE]
637	BID	PMID: 12610038 [PubMed - indexed for MEDLINE]
637	BID	PMID: 12610018 [PubMed - indexed for MEDLINE]
637	BID	PMID: 12606507 [PubMed - indexed for MEDLINE]
637	BID	PMID: 12380634 [PubMed - indexed for MEDLINE]
637	BID	PMID: 12380632 [PubMed - indexed for MEDLINE]
637	BID	PMID: 11827247 [PubMed - indexed for MEDLINE]
637	BID	PMID: 11560861 [PubMed - indexed for MEDLINE]
637	BID	PMID: 11038062 [PubMed - indexed for MEDLINE]
637	BID	PMID: 10848879 [PubMed - indexed for MEDLINE]
637	BID	PMID: 10209561 [PubMed - indexed for MEDLINE]
637	BID	PMID: 9931163 [PubMed - indexed for MEDLINE]
637	BID	PMID: 9920138 [PubMed - indexed for MEDLINE]
637	BID	PMID: 8923830 [PubMed - indexed for MEDLINE]
637	BID	PMID: 8925588 [PubMed - indexed for MEDLINE]
637	BID	PMID: 7485207 [PubMed - indexed for MEDLINE]
637	BID	PMID: 8364018 [PubMed - indexed for MEDLINE]
637	BID	PMID: 2635094 [PubMed - indexed for MEDLINE]
6464	SHC1	PMID: 21536720 [PubMed - indexed for MEDLINE]
6464	SHC1	PMID: 15308584 [PubMed - indexed for MEDLINE]
6472	SHMT2	PMID: 15530650 [PubMed - indexed for MEDLINE]
6602	SMARCD1	PMID: 18680712 [PubMed - indexed for MEDLINE]
6732	SRPK1	PMID: 19906640 [PubMed - indexed for MEDLINE]
6774	STAT3	PMID: 24108072 [PubMed - as supplied by publisher]
6774	STAT3	PMID: 24101906 [PubMed]
6774	STAT3	PMID: 24058813 [PubMed - as supplied by publisher]
6774	STAT3	PMID: 24033664 [PubMed - as supplied by publisher]
6774	STAT3	PMID: 24022988 [PubMed - as supplied by publisher]
6774	STAT3	PMID: 23975026 [PubMed - in process]
6774	STAT3	PMID: 23967267 [PubMed - in process]
6774	STAT3	PMID: 23936817 [PubMed - in process]
6774	STAT3	PMID: 23923060 [PubMed - in process]
6774	STAT3	PMID: 23857432 [PubMed - in process]
6774	STAT3	PMID: 23855973 [PubMed - as supplied by publisher]
6774	STAT3	PMID: 23809614 [PubMed - indexed for MEDLINE]
6774	STAT3	PMID: 23800680 [PubMed - in process]
6774	STAT3	PMID: 23772809 [PubMed - in process]
6774	STAT3	PMID: 23751875 [PubMed - in process]
6774	STAT3	PMID: 23750710 [PubMed - in process]
6774	STAT3	PMID: 23749045 [PubMed]
6774	STAT3	PMID: 23747250 [PubMed - in process]
6774	STAT3	PMID: 23726523 [PubMed - in process]
6774	STAT3	PMID: 23707791 [PubMed - in process]
6774	STAT3	PMID: 23666471 [PubMed - indexed for MEDLINE]
6774	STAT3	PMID: 23641065 [PubMed - in process]
6774	STAT3	PMID: 23580575 [PubMed - indexed for MEDLINE]
6774	STAT3	PMID: 23531613 [PubMed - indexed for MEDLINE]
6774	STAT3	PMID: 23530005 [PubMed - indexed for MEDLINE]
6774	STAT3	PMID: 23526220 [PubMed - indexed for MEDLINE]
6774	STAT3	PMID: 23511693 [PubMed - indexed for MEDLINE]
6774	STAT3	PMID: 23510983 [PubMed - in process]
6774	STAT3	PMID: 23504315 [PubMed - indexed for MEDLINE]
6774	STAT3	PMID: 23474485 [PubMed - indexed for MEDLINE]
6774	STAT3	PMID: 23294974 [PubMed - indexed for MEDLINE]
6774	STAT3	PMID: 23255598 [PubMed - indexed for MEDLINE]
6774	STAT3	PMID: 23251458 [PubMed - indexed for MEDLINE]
6774	STAT3	PMID: 23230212 [PubMed - indexed for MEDLINE]
6774	STAT3	PMID: 23224631 [PubMed - indexed for MEDLINE]
6774	STAT3	PMID: 23223021 [PubMed - indexed for MEDLINE]
6774	STAT3	PMID: 23201486 [PubMed - indexed for MEDLINE]
6774	STAT3	PMID: 23180212 [PubMed - indexed for MEDLINE]
6774	STAT3	PMID: 23162655 [PubMed]
6774	STAT3	PMID: 23121824 [PubMed - in process]
6774	STAT3	PMID: 23110196 [PubMed - indexed for MEDLINE]
6774	STAT3	PMID: 23086036 [PubMed - indexed for MEDLINE]
6774	STAT3	PMID: 23043161 [PubMed - indexed for MEDLINE]
6774	STAT3	PMID: 22967108 [PubMed - indexed for MEDLINE]
6774	STAT3	PMID: 22945304 [PubMed - indexed for MEDLINE]
6774	STAT3	PMID: 22891351 [PubMed - indexed for MEDLINE]
6774	STAT3	PMID: 22864348 [PubMed - in process]
6774	STAT3	PMID: 22842565 [PubMed - indexed for MEDLINE]
6774	STAT3	PMID: 22813852 [PubMed - indexed for MEDLINE]
6774	STAT3	PMID: 22761857 [PubMed - indexed for MEDLINE]
6774	STAT3	PMID: 22735569 [PubMed - indexed for MEDLINE]
6774	STAT3	PMID: 22649064 [PubMed - indexed for MEDLINE]
6774	STAT3	PMID: 22607032 [PubMed - indexed for MEDLINE]
6774	STAT3	PMID: 22564979 [PubMed - indexed for MEDLINE]
6774	STAT3	PMID: 22564635 [PubMed - indexed for MEDLINE]
6774	STAT3	PMID: 22531980 [PubMed - indexed for MEDLINE]
6774	STAT3	PMID: 22522613 [PubMed - indexed for MEDLINE]
6774	STAT3	PMID: 22438913 [PubMed - indexed for MEDLINE]
6774	STAT3	PMID: 22426011 [PubMed - indexed for MEDLINE]
6774	STAT3	PMID: 22414602 [PubMed - indexed for MEDLINE]
6774	STAT3	PMID: 22374671 [PubMed - indexed for MEDLINE]
6774	STAT3	PMID: 22349108 [PubMed - indexed for MEDLINE]
6774	STAT3	PMID: 22252554 [PubMed - indexed for MEDLINE]
6774	STAT3	PMID: 22194466 [PubMed - indexed for MEDLINE]
6774	STAT3	PMID: 22179221 [PubMed - indexed for MEDLINE]
6774	STAT3	PMID: 22171059 [PubMed - indexed for MEDLINE]
6774	STAT3	PMID: 22159814 [PubMed - indexed for MEDLINE]
6774	STAT3	PMID: 22158039 [PubMed - indexed for MEDLINE]
6774	STAT3	PMID: 22120524 [PubMed - indexed for MEDLINE]
6774	STAT3	PMID: 22093240 [PubMed - indexed for MEDLINE]
6774	STAT3	PMID: 21996049 [PubMed - indexed for MEDLINE]
6774	STAT3	PMID: 21974986 [PubMed - indexed for MEDLINE]
6774	STAT3	PMID: 21919080 [PubMed - indexed for MEDLINE]
6774	STAT3	PMID: 21865644 [PubMed - indexed for MEDLINE]
6774	STAT3	PMID: 21818562 [PubMed - indexed for MEDLINE]
6774	STAT3	PMID: 21788946 [PubMed - indexed for MEDLINE]
6774	STAT3	PMID: 21776823 [PubMed - indexed for MEDLINE]
6774	STAT3	PMID: 21725989 [PubMed - indexed for MEDLINE]
6774	STAT3	PMID: 21704006 [PubMed - indexed for MEDLINE]
6774	STAT3	PMID: 21624091 [PubMed - indexed for MEDLINE]
6774	STAT3	PMID: 21617185 [PubMed - indexed for MEDLINE]
6774	STAT3	PMID: 21617181 [PubMed - indexed for MEDLINE]
6774	STAT3	PMID: 21602511 [PubMed - indexed for MEDLINE]
6774	STAT3	PMID: 21593197 [PubMed - indexed for MEDLINE]
6774	STAT3	PMID: 21554521 [PubMed - indexed for MEDLINE]
6774	STAT3	PMID: 21546276 [PubMed - indexed for MEDLINE]
6774	STAT3	PMID: 21512961 [PubMed - indexed for MEDLINE]
6774	STAT3	PMID: 21494688 [PubMed - indexed for MEDLINE]
6774	STAT3	PMID: 21464566 [PubMed - indexed for MEDLINE]
6774	STAT3	PMID: 21459325 [PubMed - indexed for MEDLINE]
6774	STAT3	PMID: 21386060 [PubMed - indexed for MEDLINE]
6774	STAT3	PMID: 21375496 [PubMed - indexed for MEDLINE]
6774	STAT3	PMID: 21368653 [PubMed - indexed for MEDLINE]
6774	STAT3	PMID: 21325649 [PubMed - indexed for MEDLINE]
6774	STAT3	PMID: 21300624 [PubMed - indexed for MEDLINE]
6774	STAT3	PMID: 21298325 [PubMed - indexed for MEDLINE]
6774	STAT3	PMID: 21293887 [PubMed - in process]
6774	STAT3	PMID: 21285325 [PubMed - indexed for MEDLINE]
6774	STAT3	PMID: 21272398 [PubMed - indexed for MEDLINE]
6774	STAT3	PMID: 21258401 [PubMed - indexed for MEDLINE]
6774	STAT3	PMID: 21195166 [PubMed - indexed for MEDLINE]
6774	STAT3	PMID: 21193839 [PubMed - indexed for MEDLINE]
6774	STAT3	PMID: 21070190 [PubMed - indexed for MEDLINE]
6774	STAT3	PMID: 21062912 [PubMed - indexed for MEDLINE]
6774	STAT3	PMID: 21031339 [PubMed - indexed for MEDLINE]
6774	STAT3	PMID: 20980468 [PubMed - indexed for MEDLINE]
6774	STAT3	PMID: 20976278 [PubMed - indexed for MEDLINE]
6774	STAT3	PMID: 20970032 [PubMed - indexed for MEDLINE]
6774	STAT3	PMID: 20823453 [PubMed - indexed for MEDLINE]
6774	STAT3	PMID: 20823242 [PubMed - indexed for MEDLINE]
6774	STAT3	PMID: 20807437 [PubMed - indexed for MEDLINE]
6774	STAT3	PMID: 20577883 [PubMed - indexed for MEDLINE]
6774	STAT3	PMID: 20488164 [PubMed - indexed for MEDLINE]
6774	STAT3	PMID: 20484139 [PubMed - indexed for MEDLINE]
6774	STAT3	PMID: 20357037 [PubMed - indexed for MEDLINE]
6774	STAT3	PMID: 20351777 [PubMed - indexed for MEDLINE]
6774	STAT3	PMID: 20304921 [PubMed - indexed for MEDLINE]
6774	STAT3	PMID: 20303731 [PubMed - indexed for MEDLINE]
6774	STAT3	PMID: 20215569 [PubMed - indexed for MEDLINE]
6774	STAT3	PMID: 20151966 [PubMed - indexed for MEDLINE]
6774	STAT3	PMID: 20151299 [PubMed - indexed for MEDLINE]
6774	STAT3	PMID: 20150288 [PubMed - indexed for MEDLINE]
6774	STAT3	PMID: 20107108 [PubMed - indexed for MEDLINE]
6774	STAT3	PMID: 20075852 [PubMed - indexed for MEDLINE]
6774	STAT3	PMID: 19918973 [PubMed - indexed for MEDLINE]
6774	STAT3	PMID: 19913854 [PubMed - indexed for MEDLINE]
6774	STAT3	PMID: 19895792 [PubMed - indexed for MEDLINE]
6774	STAT3	PMID: 19878271 [PubMed - indexed for MEDLINE]
6774	STAT3	PMID: 19875458 [PubMed - indexed for MEDLINE]
6774	STAT3	PMID: 19858212 [PubMed - indexed for MEDLINE]
6774	STAT3	PMID: 19776010 [PubMed - indexed for MEDLINE]
6774	STAT3	PMID: 19706767 [PubMed - indexed for MEDLINE]
6774	STAT3	PMID: 19699298 [PubMed - indexed for MEDLINE]
6774	STAT3	PMID: 19617629 [PubMed - indexed for MEDLINE]
6774	STAT3	PMID: 19564844 [PubMed - indexed for MEDLINE]
6774	STAT3	PMID: 19549853 [PubMed - indexed for MEDLINE]
6774	STAT3	PMID: 19543218 [PubMed - indexed for MEDLINE]
6774	STAT3	PMID: 19427337 [PubMed - indexed for MEDLINE]
6774	STAT3	PMID: 19398498 [PubMed - indexed for MEDLINE]
6774	STAT3	PMID: 19390493 [PubMed - indexed for MEDLINE]
6774	STAT3	PMID: 19378418 [PubMed - indexed for MEDLINE]
6774	STAT3	PMID: 19332118 [PubMed - indexed for MEDLINE]
6774	STAT3	PMID: 19299143 [PubMed - indexed for MEDLINE]
6774	STAT3	PMID: 19287336 [PubMed - indexed for MEDLINE]
6774	STAT3	PMID: 19272793 [PubMed - indexed for MEDLINE]
6774	STAT3	PMID: 19264844 [PubMed - indexed for MEDLINE]
6774	STAT3	PMID: 19258717 [PubMed - indexed for MEDLINE]
6774	STAT3	PMID: 19251052 [PubMed - indexed for MEDLINE]
6774	STAT3	PMID: 19233843 [PubMed - indexed for MEDLINE]
6774	STAT3	PMID: 19210667 [PubMed - indexed for MEDLINE]
6774	STAT3	PMID: 19106217 [PubMed - indexed for MEDLINE]
6774	STAT3	PMID: 19083014 [PubMed - indexed for MEDLINE]
6774	STAT3	PMID: 18982008 [PubMed - indexed for MEDLINE]
6774	STAT3	PMID: 18926857 [PubMed - indexed for MEDLINE]
6774	STAT3	PMID: 18834444 [PubMed - indexed for MEDLINE]
6774	STAT3	PMID: 18830264 [PubMed - indexed for MEDLINE]
6774	STAT3	PMID: 18821585 [PubMed - indexed for MEDLINE]
6774	STAT3	PMID: 18806317 [PubMed - indexed for MEDLINE]
6774	STAT3	PMID: 18562323 [PubMed - indexed for MEDLINE]
6774	STAT3	PMID: 18550525 [PubMed - indexed for MEDLINE]
6774	STAT3	PMID: 18519567 [PubMed - indexed for MEDLINE]
6774	STAT3	PMID: 18505768 [PubMed - indexed for MEDLINE]
6774	STAT3	PMID: 18501560 [PubMed - indexed for MEDLINE]
6774	STAT3	PMID: 18500485 [PubMed - indexed for MEDLINE]
6774	STAT3	PMID: 18483882 [PubMed - indexed for MEDLINE]
6774	STAT3	PMID: 18451776 [PubMed - indexed for MEDLINE]
6774	STAT3	PMID: 18445520 [PubMed - indexed for MEDLINE]
6774	STAT3	PMID: 18443198 [PubMed - indexed for MEDLINE]
6774	STAT3	PMID: 18437163 [PubMed - indexed for MEDLINE]
6774	STAT3	PMID: 18394428 [PubMed - indexed for MEDLINE]
6774	STAT3	PMID: 18331685 [PubMed - indexed for MEDLINE]
6774	STAT3	PMID: 18268048 [PubMed - indexed for MEDLINE]
6774	STAT3	PMID: 18239666 [PubMed - indexed for MEDLINE]
6774	STAT3	PMID: 18191166 [PubMed - indexed for MEDLINE]
6774	STAT3	PMID: 18178618 [PubMed - indexed for MEDLINE]
6774	STAT3	PMID: 19258740 [PubMed - indexed for MEDLINE]
6774	STAT3	PMID: 18085494 [PubMed - indexed for MEDLINE]
6774	STAT3	PMID: 18048492 [PubMed - indexed for MEDLINE]
6774	STAT3	PMID: 17993646 [PubMed - indexed for MEDLINE]
6774	STAT3	PMID: 17975158 [PubMed - indexed for MEDLINE]
6774	STAT3	PMID: 17956338 [PubMed - indexed for MEDLINE]
6774	STAT3	PMID: 17911393 [PubMed - indexed for MEDLINE]
6774	STAT3	PMID: 17869083 [PubMed - indexed for MEDLINE]
6774	STAT3	PMID: 17761893 [PubMed - indexed for MEDLINE]
6774	STAT3	PMID: 17688880 [PubMed - indexed for MEDLINE]
6774	STAT3	PMID: 17644731 [PubMed - indexed for MEDLINE]
6774	STAT3	PMID: 17636079 [PubMed - indexed for MEDLINE]
6774	STAT3	PMID: 17562326 [PubMed - indexed for MEDLINE]
6774	STAT3	PMID: 17521427 [PubMed - indexed for MEDLINE]
6774	STAT3	PMID: 17406644 [PubMed - indexed for MEDLINE]
6774	STAT3	PMID: 17370312 [PubMed - indexed for MEDLINE]
6774	STAT3	PMID: 17363741 [PubMed - indexed for MEDLINE]
6774	STAT3	PMID: 17327450 [PubMed - indexed for MEDLINE]
6774	STAT3	PMID: 17295835 [PubMed - indexed for MEDLINE]
6774	STAT3	PMID: 17267401 [PubMed - indexed for MEDLINE]
6774	STAT3	PMID: 17204554 [PubMed - indexed for MEDLINE]
6774	STAT3	PMID: 17200144 [PubMed - indexed for MEDLINE]
6774	STAT3	PMID: 17065390 [PubMed - indexed for MEDLINE]
6774	STAT3	PMID: 16953219 [PubMed - indexed for MEDLINE]
6774	STAT3	PMID: 16926159 [PubMed - indexed for MEDLINE]
6774	STAT3	PMID: 16814732 [PubMed - indexed for MEDLINE]
6774	STAT3	PMID: 16806530 [PubMed - indexed for MEDLINE]
6774	STAT3	PMID: 16783365 [PubMed - indexed for MEDLINE]
6774	STAT3	PMID: 16732281 [PubMed - indexed for MEDLINE]
6774	STAT3	PMID: 16721034 [PubMed - indexed for MEDLINE]
6774	STAT3	PMID: 16720715 [PubMed - indexed for MEDLINE]
6774	STAT3	PMID: 16717097 [PubMed - indexed for MEDLINE]
6774	STAT3	PMID: 16581004 [PubMed - indexed for MEDLINE]
6774	STAT3	PMID: 16580998 [PubMed - indexed for MEDLINE]
6774	STAT3	PMID: 16551628 [PubMed - indexed for MEDLINE]
6774	STAT3	PMID: 16524877 [PubMed - indexed for MEDLINE]
6774	STAT3	PMID: 16514419 [PubMed - indexed for MEDLINE]
6774	STAT3	PMID: 16418226 [PubMed - indexed for MEDLINE]
6774	STAT3	PMID: 16391472 [PubMed - indexed for MEDLINE]
6774	STAT3	PMID: 16382134 [PubMed - indexed for MEDLINE]
6774	STAT3	PMID: 16329991 [PubMed - indexed for MEDLINE]
6774	STAT3	PMID: 16306356 [PubMed - indexed for MEDLINE]
6774	STAT3	PMID: 16239216 [PubMed - indexed for MEDLINE]
6774	STAT3	PMID: 16236556 [PubMed - indexed for MEDLINE]
6774	STAT3	PMID: 16226915 [PubMed]
6774	STAT3	PMID: 16226846 [PubMed - indexed for MEDLINE]
6774	STAT3	PMID: 16221860 [PubMed - indexed for MEDLINE]
6774	STAT3	PMID: 16219000 [PubMed - indexed for MEDLINE]
6774	STAT3	PMID: 16141211 [PubMed - indexed for MEDLINE]
6774	STAT3	PMID: 16125646 [PubMed - indexed for MEDLINE]
6774	STAT3	PMID: 16123338 [PubMed - indexed for MEDLINE]
6774	STAT3	PMID: 16054060 [PubMed - indexed for MEDLINE]
6774	STAT3	PMID: 16026757 [PubMed - indexed for MEDLINE]
6774	STAT3	PMID: 15998644 [PubMed - indexed for MEDLINE]
6774	STAT3	PMID: 15958645 [PubMed - indexed for MEDLINE]
6774	STAT3	PMID: 15930175 [PubMed - indexed for MEDLINE]
6774	STAT3	PMID: 15913829 [PubMed]
6774	STAT3	PMID: 15864530 [PubMed - indexed for MEDLINE]
6774	STAT3	PMID: 15845623 [PubMed - indexed for MEDLINE]
6774	STAT3	PMID: 15842236 [PubMed - indexed for MEDLINE]
6774	STAT3	PMID: 15749807 [PubMed - indexed for MEDLINE]
6774	STAT3	PMID: 15705788 [PubMed - indexed for MEDLINE]
6774	STAT3	PMID: 15581426 [PubMed - indexed for MEDLINE]
6774	STAT3	PMID: 15551046 [PubMed - indexed for MEDLINE]
6774	STAT3	PMID: 15531718 [PubMed - indexed for MEDLINE]
6774	STAT3	PMID: 15345684 [PubMed - indexed for MEDLINE]
6774	STAT3	PMID: 15240880 [PubMed - indexed for MEDLINE]
6774	STAT3	PMID: 15194489 [PubMed - indexed for MEDLINE]
6774	STAT3	PMID: 15142989 [PubMed - indexed for MEDLINE]
6774	STAT3	PMID: 15113939 [PubMed - indexed for MEDLINE]
6774	STAT3	PMID: 15044360 [PubMed - indexed for MEDLINE]
6774	STAT3	PMID: 14985304 [PubMed - indexed for MEDLINE]
6774	STAT3	PMID: 14749507 [PubMed - indexed for MEDLINE]
6774	STAT3	PMID: 14673173 [PubMed - indexed for MEDLINE]
6774	STAT3	PMID: 14673160 [PubMed - indexed for MEDLINE]
6774	STAT3	PMID: 14659888 [PubMed - indexed for MEDLINE]
6774	STAT3	PMID: 14647474 [PubMed - indexed for MEDLINE]
6774	STAT3	PMID: 14610254 [PubMed - indexed for MEDLINE]
6774	STAT3	PMID: 14578297 [PubMed - indexed for MEDLINE]
6774	STAT3	PMID: 14560963 [PubMed - indexed for MEDLINE]
6774	STAT3	PMID: 12959977 [PubMed - indexed for MEDLINE]
6774	STAT3	PMID: 12953803 [PubMed - indexed for MEDLINE]
6774	STAT3	PMID: 12890573 [PubMed - indexed for MEDLINE]
6774	STAT3	PMID: 12748279 [PubMed - indexed for MEDLINE]
6774	STAT3	PMID: 12674509 [PubMed - indexed for MEDLINE]
6774	STAT3	PMID: 12671999 [PubMed - indexed for MEDLINE]
6774	STAT3	PMID: 12611881 [PubMed - indexed for MEDLINE]
6774	STAT3	PMID: 12456685 [PubMed - indexed for MEDLINE]
6774	STAT3	PMID: 12379502 [PubMed - indexed for MEDLINE]
6774	STAT3	PMID: 12198248 [PubMed - indexed for MEDLINE]
6774	STAT3	PMID: 11445068 [PubMed - indexed for MEDLINE]
6774	STAT3	PMID: 11378264 [PubMed - indexed for MEDLINE]
6774	STAT3	PMID: 11334438 [PubMed - indexed for MEDLINE]
6774	STAT3	PMID: 11245612 [PubMed - indexed for MEDLINE]
6774	STAT3	PMID: 11237746 [PubMed - indexed for MEDLINE]
6774	STAT3	PMID: 11134330 [PubMed - indexed for MEDLINE]
6774	STAT3	PMID: 11122111 [PubMed - indexed for MEDLINE]
6774	STAT3	PMID: 11058569 [PubMed - indexed for MEDLINE]
6774	STAT3	PMID: 10904873 [PubMed - indexed for MEDLINE]
6774	STAT3	PMID: 10875236 [PubMed - indexed for MEDLINE]
6774	STAT3	PMID: 10875232 [PubMed - indexed for MEDLINE]
6774	STAT3	PMID: 10747872 [PubMed - indexed for MEDLINE]
6774	STAT3	PMID: 10619403 [PubMed - indexed for MEDLINE]
6774	STAT3	PMID: 10559134 [PubMed - indexed for MEDLINE]
6774	STAT3	PMID: 10194520 [PubMed - indexed for MEDLINE]
6774	STAT3	PMID: 9920898 [PubMed - indexed for MEDLINE]
6774	STAT3	PMID: 9751766 [PubMed - indexed for MEDLINE]
6774	STAT3	PMID: 9322921 [PubMed - indexed for MEDLINE]
6774	STAT3	PMID: 9285712 [PubMed - indexed for MEDLINE]
6774	STAT3	PMID: 9261146 [PubMed - indexed for MEDLINE]
6774	STAT3	PMID: 9218758 [PubMed - indexed for MEDLINE]
6774	STAT3	PMID: 8798699 [PubMed - indexed for MEDLINE]
6774	STAT3	PMID: 8647800 [PubMed - indexed for MEDLINE]
6774	STAT3	PMID: 8609418 [PubMed - indexed for MEDLINE]
6790	AURKA	PMID: 21047732 [PubMed - indexed for MEDLINE]
6790	AURKA	PMID: 19470708 [PubMed - indexed for MEDLINE]
7127	TNFAIP2	PMID: 12894236 [PubMed - indexed for MEDLINE]
7290	HIRA	PMID: 21328632 [PubMed - indexed for MEDLINE]
8301	PICALM	PMID: 22508715 [PubMed - indexed for MEDLINE]
87178	PNPT1	PMID: 20546612 [PubMed - indexed for MEDLINE]
8878	SQSTM1	PMID: 23856904 [PubMed - indexed for MEDLINE]
8878	SQSTM1	PMID: 23698718 [PubMed - in process]
8878	SQSTM1	PMID: 23685141 [PubMed - indexed for MEDLINE]
8878	SQSTM1	PMID: 22843415 [PubMed - in process]
8878	SQSTM1	PMID: 21541994 [PubMed - indexed for MEDLINE]
8878	SQSTM1	PMID: 19780870 [PubMed - indexed for MEDLINE]
8878	SQSTM1	PMID: 19207582 [PubMed]
8881	CDC16	PMID: 19470471 [PubMed - indexed for MEDLINE]
960	CD44	PMID: 24101555 [PubMed - as supplied by publisher]
960	CD44	PMID: 23974095 [PubMed - in process]
960	CD44	PMID: 23772634 [PubMed - as supplied by publisher]
960	CD44	PMID: 23663564 [PubMed - as supplied by publisher]
960	CD44	PMID: 23606308 [PubMed - in process]
960	CD44	PMID: 23505504 [PubMed - indexed for MEDLINE]
960	CD44	PMID: 23403478 [PubMed]
960	CD44	PMID: 23303205 [PubMed - indexed for MEDLINE]
960	CD44	PMID: 23054618 [PubMed - indexed for MEDLINE]
960	CD44	PMID: 23025577 [PubMed - indexed for MEDLINE]
960	CD44	PMID: 22953065 [PubMed]
960	CD44	PMID: 22873203 [PubMed - indexed for MEDLINE]
960	CD44	PMID: 22824753 [PubMed - indexed for MEDLINE]
960	CD44	PMID: 22685592 [PubMed - indexed for MEDLINE]
960	CD44	PMID: 22613441 [PubMed - indexed for MEDLINE]
960	CD44	PMID: 22569742 [PubMed - indexed for MEDLINE]
960	CD44	PMID: 22500655 [PubMed - indexed for MEDLINE]
960	CD44	PMID: 22499789 [PubMed - indexed for MEDLINE]
960	CD44	PMID: 22191652 [PubMed - indexed for MEDLINE]
960	CD44	PMID: 22069985 [PubMed - indexed for MEDLINE]
960	CD44	PMID: 22037779 [PubMed - indexed for MEDLINE]
960	CD44	PMID: 21838610 [PubMed - indexed for MEDLINE]
960	CD44	PMID: 21729576 [PubMed - indexed for MEDLINE]
960	CD44	PMID: 21623669 [PubMed - indexed for MEDLINE]
960	CD44	PMID: 21612404 [PubMed - indexed for MEDLINE]
960	CD44	PMID: 21536672 [PubMed - indexed for MEDLINE]
960	CD44	PMID: 21467192 [PubMed - indexed for MEDLINE]
960	CD44	PMID: 21298111 [PubMed - indexed for MEDLINE]
960	CD44	PMID: 21169553 [PubMed - indexed for MEDLINE]
960	CD44	PMID: 21099310 [PubMed - indexed for MEDLINE]
960	CD44	PMID: 21099303 [PubMed - indexed for MEDLINE]
960	CD44	PMID: 20877574 [PubMed - indexed for MEDLINE]
960	CD44	PMID: 20713153 [PubMed - indexed for MEDLINE]
960	CD44	PMID: 20685342 [PubMed - indexed for MEDLINE]
960	CD44	PMID: 20672745 [PubMed - indexed for MEDLINE]
960	CD44	PMID: 20528146 [PubMed - indexed for MEDLINE]
960	CD44	PMID: 20446810 [PubMed - indexed for MEDLINE]
960	CD44	PMID: 20403027 [PubMed - indexed for MEDLINE]
960	CD44	PMID: 20154177 [PubMed - indexed for MEDLINE]
960	CD44	PMID: 19651422 [PubMed - indexed for MEDLINE]
960	CD44	PMID: 19633899 [PubMed - indexed for MEDLINE]
960	CD44	PMID: 19549878 [PubMed - indexed for MEDLINE]
960	CD44	PMID: 19544426 [PubMed - indexed for MEDLINE]
960	CD44	PMID: 19478200 [PubMed - indexed for MEDLINE]
960	CD44	PMID: 19382853 [PubMed - indexed for MEDLINE]
960	CD44	PMID: 19251049 [PubMed - indexed for MEDLINE]
960	CD44	PMID: 19244128 [PubMed - indexed for MEDLINE]
960	CD44	PMID: 19166215 [PubMed - indexed for MEDLINE]
960	CD44	PMID: 19062254 [PubMed - indexed for MEDLINE]
960	CD44	PMID: 19017033 [PubMed - indexed for MEDLINE]
960	CD44	PMID: 18952835 [PubMed - indexed for MEDLINE]
960	CD44	PMID: 18836738 [PubMed - indexed for MEDLINE]
960	CD44	PMID: 18726523 [PubMed - indexed for MEDLINE]
960	CD44	PMID: 18715114 [PubMed - indexed for MEDLINE]
960	CD44	PMID: 18535101 [PubMed - indexed for MEDLINE]
960	CD44	PMID: 18395089 [PubMed - indexed for MEDLINE]
960	CD44	PMID: 18339881 [PubMed - indexed for MEDLINE]
960	CD44	PMID: 18300565 [PubMed - indexed for MEDLINE]
960	CD44	PMID: 18286531 [PubMed - indexed for MEDLINE]
960	CD44	PMID: 18277687 [PubMed - indexed for MEDLINE]
960	CD44	PMID: 18227385 [PubMed - indexed for MEDLINE]
960	CD44	PMID: 17900565 [PubMed - indexed for MEDLINE]
960	CD44	PMID: 17531117 [PubMed - indexed for MEDLINE]
960	CD44	PMID: 17460896 [PubMed - indexed for MEDLINE]
960	CD44	PMID: 17446842 [PubMed - indexed for MEDLINE]
960	CD44	PMID: 17365174 [PubMed - indexed for MEDLINE]
960	CD44	PMID: 17265493 [PubMed - indexed for MEDLINE]
960	CD44	PMID: 17162663 [PubMed - indexed for MEDLINE]
960	CD44	PMID: 16945998 [PubMed - indexed for MEDLINE]
960	CD44	PMID: 16940151 [PubMed - indexed for MEDLINE]
960	CD44	PMID: 16874866 [PubMed - indexed for MEDLINE]
960	CD44	PMID: 16402034 [PubMed - indexed for MEDLINE]
960	CD44	PMID: 15944163 [PubMed - indexed for MEDLINE]
960	CD44	PMID: 15902726 [PubMed - indexed for MEDLINE]
960	CD44	PMID: 15828943 [PubMed - indexed for MEDLINE]
960	CD44	PMID: 15736104 [PubMed - indexed for MEDLINE]
960	CD44	PMID: 15652754 [PubMed - indexed for MEDLINE]
960	CD44	PMID: 15530650 [PubMed - indexed for MEDLINE]
960	CD44	PMID: 15454091 [PubMed - indexed for MEDLINE]
960	CD44	PMID: 12898521 [PubMed - indexed for MEDLINE]
960	CD44	PMID: 12760782 [PubMed - indexed for MEDLINE]
960	CD44	PMID: 12734939 [PubMed - indexed for MEDLINE]
960	CD44	PMID: 12702972 [PubMed - indexed for MEDLINE]
960	CD44	PMID: 12133823 [PubMed - indexed for MEDLINE]
960	CD44	PMID: 11792965 [PubMed - indexed for MEDLINE]
960	CD44	PMID: 11780389 [PubMed - indexed for MEDLINE]
960	CD44	PMID: 11334465 [PubMed - indexed for MEDLINE]
960	CD44	PMID: 10952038 [PubMed - indexed for MEDLINE]
960	CD44	PMID: 10880376 [PubMed - indexed for MEDLINE]
960	CD44	PMID: 10618410 [PubMed - indexed for MEDLINE]
960	CD44	PMID: 9825477 [PubMed - indexed for MEDLINE]
960	CD44	PMID: 9759855 [PubMed - indexed for MEDLINE]
960	CD44	PMID: 9737549 [PubMed - indexed for MEDLINE]
960	CD44	PMID: 9649923 [PubMed - indexed for MEDLINE]
960	CD44	PMID: 9190898 [PubMed - indexed for MEDLINE]
960	CD44	PMID: 8977295 [PubMed - indexed for MEDLINE]
960	CD44	PMID: 8813467 [PubMed - indexed for MEDLINE]
960	CD44	PMID: 8344342 [PubMed - indexed for MEDLINE]
960	CD44	PMID: 8514850 [PubMed - indexed for MEDLINE]
9612	NCOR2	PMID: 23825961 [PubMed - indexed for MEDLINE]
9612	NCOR2	PMID: 19416222 [PubMed - indexed for MEDLINE]
