# Supplementary material for: Detection of type 2 diabetes related modules and genes based on epigenetic networks
Source: BMC Syst Biol. 2014 Jan 24;8(Suppl 1):S5. doi: 10.1186/1752-0509-8-S1-S5 (PMC4080446; doi:10.1186/1752-0509-8-S1-S5)
Supplement: Additional file 3 — The PubMed validation for the interplay modules. This file shows the PubMed validation for interplay modules. The first and the second columns represent the interplay module IDs and their member counts. The next two columns show the gene lists which were supported by the literature and their counts in each interplay module. And the last column shows the literature counts for the interplay modules. [file 1752-0509-8-S1-S5-S3.xls]

## Sheet: InterplayModule-Pubmed统计
iterplaymoduleID	MemberCount	PubMedGeneList	PubMedGeneCount	PaperCount
InterplayModule1	44	6188,5518,8878,116985,2017,8881,3309,5411,4782,2305,	10	52
InterplayModule2	16	3842,5214,637,	3	381
InterplayModule3	16	3836,7290,2956,5725,	4	15
InterplayModule4	8	26227,	1	2
InterplayModule5	8	6790,	1	3
InterplayModule6	7	23064,1915,	2	2
InterplayModule7	5	23499,1642,6464,6774,	4	842
InterplayModule8	3	2597,	1	252
InterplayModule9	24	4627,30844,2778,5586,9612,5058,22974,	7	142
InterplayModule10	8	8301,6122,7127,6602,	4	4
InterplayModule11	8	3312,	1	1
InterplayModule12	5		0	0
InterplayModule13	12	5165,87178,2108,	3	7
InterplayModule14	6	6472,506,	2	2
InterplayModule15	3		0	0
InterplayModule16	4	2222,37,	2	9
InterplayModule17	3		0	0
InterplayModule18	6	5428,4881,	2	2
InterplayModule19	3		0	0
InterplayModule20	3		0	0
InterplayModule21	3	10554,	1	9
InterplayModule22	3	6732,	1	3
InterplayModule23	3	960,	1	201
InterplayModule24	4	526,11021,	2	2
