# Supplementary material for: Detection of type 2 diabetes related modules and genes based on epigenetic networks
Source: BMC Syst Biol. 2014 Jan 24;8(Suppl 1):S5. doi: 10.1186/1752-0509-8-S1-S5 (PMC4080446; doi:10.1186/1752-0509-8-S1-S5)
Supplement: Additional file 4 — The GO function enrichment for the interplay module from TMSN module35 and TCSN module1. This file shows the GO function enrichment results for the DNA methylation and chromatin modification interplay module in Figure 7B with the p value less than 0.05. The first column is the enriched GO ID, the middle column is the name of the enriched GO term, and the last column is the corresponding p value. [file 1752-0509-8-S1-S5-S4.xls]

## Sheet: Sheet1
GO-ID	GO-name	p-value
16071	mRNA metabolic process	2.4e-16
16070	RNA metabolic process	9.9e-16
6394	RNA processing	1.89e-15
6395	RNA splicing	2.38e-15
6397	mRNA processing	1.63e-14
43170	macromolecule metabolic process	2.09e-14
6374	nuclear mRNA splicing, via spliceosome	2.4e-13
375	RNA splicing, via transesterification reactions	2.4e-13
377	RNA splicing, via transesterification reactions with bulged adenosine as nucleophile	2.4e-13
43283	biopolymer metabolic process	6.63e-12
44238	primary metabolic process	3.03e-11
10467	gene expression	7.57e-11
6139	nucleobase, nucleoside, nucleotide and nucleic acid metabolic process	9.3e-11
8151	cellular process	3.49e-10
22402	cell cycle process	3.76e-10
44237	cellular metabolic process	4.51e-10
7049	cell cycle	6.17e-09
278	mitotic cell cycle	9.75e-09
8152	metabolic process	4.77e-08
6996	organelle organization and biogenesis	7.81e-08
16043	cellular component organization and biogenesis	1.34e-07
22403	cell cycle phase	6.63e-07
44265	cellular macromolecule catabolic process	3.2e-06
7067	mitosis	5.96e-06
87	M phase of mitotic cell cycle	6.88e-06
6913	nucleocytoplasmic transport	7.22e-06
51169	nuclear transport	8.24e-06
9057	macromolecule catabolic process	1.04e-05
279	M phase	1.68e-05
31145	anaphase-promoting complex-dependent proteasomal ubiquitin-dependent protein catabolic process	1.87e-05
