# Supplementary material for: Detection of type 2 diabetes related modules and genes based on epigenetic networks
Source: BMC Syst Biol. 2014 Jan 24;8(Suppl 1):S5. doi: 10.1186/1752-0509-8-S1-S5 (PMC4080446; doi:10.1186/1752-0509-8-S1-S5)
Supplement: Additional file 5 — The GO function enrichment for the interplay module from TMSN module22 and TCSN module12. This file shows the GO function enrichment results for the DNA methylation and chromatin modification interplay module in Figure 7A with the p value less than 0.05. The first column is the enriched GO ID, the middle column is the name of the enriched GO term, and the last column is the corresponding p value. [file 1752-0509-8-S1-S5-S5.xls]

## Sheet: Sheet1
GO-ID	GO-name	p-value
15992	proton transport	3.09e-06
6818	hydrogen transport	3.39e-06
15988	energy coupled proton transport, against electrochemical gradient	4.17e-06
6192	vesicle-mediated transport	3.08e-05
6810	transport	0.000168
51234	establishment of localization	0.000184
16197	endosome transport	0.000204
51179	localization	0.000353
15672	monovalent inorganic cation transport	0.000353
45013	negative regulation of transcription by carbon catabolites	0.000482
45014	negative regulation of transcription by glucose	0.000482
7035	vacuolar acidification	0.000482
